# Supplementary material for: Pybel: a Python wrapper for the OpenBabel cheminformatics toolkit
Source: Chem Cent J. 2008 Mar 9;2:5. doi: 10.1186/1752-153X-2-5 (PMC2270842; doi:10.1186/1752-153X-2-5)
Supplement: Additional file 1 — Pybel API. The HTML documentation of the Pybel API (application programming interface). [file 1752-153X-2-5-S1.zip]

Archive with 2 entries (1 files):
- PybelAPI/
- PybelAPI/index.html
